# Supplementary material for: Development of a Competitive Enzyme-Linked Immunosorbent Assay Targeting the-p30 Protein for Detection of Antibodies against African Swine Fever Virus
Source: Viruses. 2023 Jan 4;15(1):154. doi: 10.3390/v15010154 (PMC9861063; doi:10.3390/v15010154)
Supplement: Supplementary file 1 [file viruses-15-00154-s001.zip]

Archive with 1 entries (1 files):
- viruses-2132418-supplementary.pdf
